# Supplementary material for: 17β-Estradiol Promotes Tumorigenicity Through an Autocrine AREG/EGFR Loop in ER-α-Positive Breast Cancer Cells
Source: Cells. 2025 May 12;14(10):703. doi: 10.3390/cells14100703 (PMC12109764; doi:10.3390/cells14100703)
Supplement: Supplementary file 1 [file cells-14-00703-s001.zip]

Archive with 1 entries (1 files):
- cells-3597338-supplementary.pdf
